# Supplementary material for: Effect of pH on antimicrobial activity of delafloxacin against Escherichia coli isogenic strains carrying diverse chromosomal and plasmid-mediated fluoroquinolone resistance mechanisms
Source: Microbiol Spectr. 2025 Oct 30;13(12):e02338-25. doi: 10.1128/spectrum.02338-25 (PMC12671115; doi:10.1128/spectrum.02338-25)
Supplement: Text S1 — Structural model used in Monolix for PK/PD modeling and simulation. [file spectrum.02338-25-s0001.txt]

DESCRIPTION: Two-population growth model with antibiotic effect. The model describes the competitive growth dynamics of susceptible (S) and resistant (R) bacterial populations under antibiotic pressure. Growth follows logistic kinetics with population-specific growth rates and fitness costs for resistance. Antibiotic effect is modeled using an Emax function with population-specific EC50 values. The pharmacokinetic component uses a one-compartment model with first-order elimination.

Model parameters:
ini_P_S = Initial susceptible population size
r_S = Growth rate of susceptible population (typical range: 0.8-1.8 h⁻¹)
Pop_max = Maximum population capacity
Fr = Relative fitness of resistant population (growth rate ratio R/S)
V = Volume of distribution (L)
k = Drug elimination rate constant (h⁻¹)
Fl_prot = Free drug fraction
Emax = Maximum antibiotic effect
h = Hill coefficient (shared between populations)
EC50_S = Drug concentration for 50% effect on susceptible population
EC50_R = Drug concentration for 50% effect on resistant population


[LONGITUDINAL]
input={ini_P_S, r_S, Pop_max, Fr,V,k, Fl_prot, Emax,h, EC50_S, EC50_R}

PK:
Cc=pkmodel(V,k)
C_drug=Cc*Fl_prot
EQUATION:
S_0 = ini_P_S 
R_0 = 1

r_R=Fr*r_S

inhiB_S = ((Emax*C_drug^h)/(EC50_S^h + C_drug^h))
inhiB_R = ((Emax*C_drug^h)/(EC50_R^h + C_drug^h))

ddt_S = r_S * (1 - ((S+R )/Pop_max)) * S - inhiB_S*S
ddt_R = r_R * (1 - ((S+R )/Pop_max)) * R - inhiB_R*R


Pop_tot=S+R

OUTPUT:
output = {Pop_tot}
